# Supplementary material for: Secure Angle-Based Geometric Elimination (SAGE) for Microrobot Path Planning
Source: Micromachines (Basel). 2025 Nov 12;16(11):1273. doi: 10.3390/mi16111273 (PMC12654680; doi:10.3390/mi16111273)
Supplement: Supplementary file 1 [file micromachines-16-01273-s001.zip]

Archive with 4 entries (4 files):
- Video S1. Microrobot path planning using Dijkstra.mp4
- Video S2. Microrobot path planning using RDP.mp4
- Video S3. Microrobot path planning using SAGE.mp4
- Video S4. Multi-path task demonstration using SAGE.mp4
